# Supplementary material for: Improving prediction performance of colon cancer prognosis based on the integration of clinical and multi-omics data
Source: BMC Med Inform Decis Mak. 2020 Feb 7;20:22. doi: 10.1186/s12911-020-1043-1 (PMC7006213; doi:10.1186/s12911-020-1043-1)
Supplement: Supplementary file 1 — Additional file 1. List of prior knowledge. List of gene symbols for gene expression, gene symbols for DNA methylation and miRNA ids for miRNA expression used as prior knowledge. [file 12911_2020_1043_MOESM1_ESM.xls]

## Sheet: Sheet1
Prior Knowledge List for gene expression	Prior Knowledge List for DNA methlation	Prior Knowledge List for hsa-miRNA expression
ABCC3	ALX4	hsa-miR-1
AKT1	APC	hsa-miR-103a-3p
AKT2	ATM	hsa-miR-106a
AKT3	BMP3	hsa-miR-106a-5p
ANXA3	BRAF	hsa-miR-10b
APC	CACNA1G	hsa-miR-124
APPL1	CDKN2A	hsa-miR-126
ARAF	CDX2	hsa-miR-126
ARHGAP18	CRABP1	hsa-miR-133a
AXIN	CTNNB1	hsa-miR-135
BAD	DCC	hsa-miR-135b
BAK1	ESR1	hsa-miR-135b
BAX	GATA4	hsa-miR-143
BBC3	HIC1	hsa-miR-143
BCL2	HLTF	hsa-miR-143
BEST1	hMLH1	hsa-miR-143
BGN	HPP1	hsa-miR-143
BMI1	IGF2	hsa-miR-143
BRAF	IGFBP3	hsa-miR-143-5p
BRIC5	IGFBP7	hsa-miR-145
CA4388O2	ITGA4	hsa-miR-145
CASP3	KRAS	hsa-miR-145
CASP9	LINE1	hsa-miR-155
CCDN1	MCC	hsa-miR-17-3p
CDKN1A	MGMT	hsa-miR-17-92
CLECD4	MINT	hsa-miR-17-92a
C-MYC	MINT2	hsa-miR-17-92a
CTNNB1	MINT31	hsa-miR-181
CTSC	MLH1	hsa-miR-182
CYCS	MSH2	hsa-miR-18a
CYFIP2	MSH6	hsa-miR-200
DCC	MYOD	hsa-miR-200
DDB2	NDRG4	hsa-miR-20a-5p
EDEM1	NEUROG1	hsa-miR-21
ETV6	NGFR	hsa-miR-21
FAP	PIK3CA	hsa-miR-21
FGF1	PMS2	hsa-miR-21
FKBP5	PTCH1	hsa-miR-21
FOS	RASSF2A	hsa-miR-21
GADD45A	RUNX3	hsa-miR-21
GADD45B	SFRP	hsa-miR-21
GADD45G	SFRP2	hsa-miR-215
GSK3B	SLC5A8	hsa-miR-21-5p
H3F3B	SMAD2	hsa-miR-29a
HSD3B1	SMAD4	hsa-miR-31
IL2RA	SOCS1	hsa-miR-31
IL2RB	TFPI2	hsa-miR-31
INHBA	THBS1	hsa-miR-31-5p
ISG15	THSD	hsa-miR-320
JUN	THSD1	hsa-miR-34
KITLG	TIMP3	hsa-miR-34a
KRAS	TP53	hsa-miR-34b
LAMA3	TUSC3	hsa-miR-34c
LAMP3	VIM	hsa-miR-398
LEF1	WIF1	hsa-miR-92
LIF		hsa-miR-92a
LMNB1		hsa-miR-92a
MAPK1
MAPK10
MAPK2K1
MAPK3
MAPK8
MAPK9
MCTP1
MKI67
MLH1
MRPS31
MSH2
MSH3
MSH6
MYBL2
MYC
NPM3
OXNAD1
PIK3CA
PIK3CB
PIK3CD
PIK3R1
PIK3R2
PIK3R3
PIM3
PLIN3
PMAIP1
POLK
PPARA
PPP2CA
PRRG
PYROXD1
RAC1
RAC2
RAC3
RAF1
RALGDS
RHOA
RPS10
SLC6A11
SMAD2
SMAD3
SMAD4
TCF7
TCF7L1
TCF7L2
TGFB1
TGFB2
TGFB3
TGFBR1
TGFBR2
TNFAIP6
TNHSL2
TP53
TP53INP1
VNN1
ZBED4
ZNF697
