# Supplementary material for: Improving prediction performance of colon cancer prognosis based on the integration of clinical and multi-omics data
Source: BMC Med Inform Decis Mak. 2020 Feb 7;20:22. doi: 10.1186/s12911-020-1043-1 (PMC7006213; doi:10.1186/s12911-020-1043-1)
Supplement: Supplementary file 3 — Additional file 3. Differentially expressed genes identified based on cluster labels of gene expression. Differentially expressed genes identified based on cluster labels of gene expression. [file 12911_2020_1043_MOESM3_ESM.xls]

## Sheet: df_gene_4
Differentially expressed genes identified based on cluster labels of gene expression.
Ensembl Gene ID	logFC	logCPM	F	PValue	FDR	hgnc_symbol
ENSG00000173991	-2.02266	6.05584	70.3983	1.22e-15	5.73e-12	TCAP
ENSG00000275896	-3.12032	10.7034	54.5568	1.12e-12	2.63e-09	PRSS2
ENSG00000134571	-1.44298	5.66621	51.9826	3.02e-09	4.72e-06	MYBPC3
ENSG00000166035	-1.68134	5.79646	32.1185	3.04e-08	3.57e-05	LIPC
ENSG00000199477	-1.0828	7.39758	30.3051	7.17e-08	5.69e-05	SNORA31
ENSG00000106123	-1.54511	6.47933	30.2731	7.28e-08	5.69e-05	EPHB6
ENSG00000167676	1.6682	6.40874	29.1911	1.22e-07	7.14e-05	PLIN4
ENSG00000134955	-0.898987	6.51146	29.3942	1.1e-07	7.14e-05	SLC37A2
ENSG00000200913	-0.942106	6.89116	28.4907	1.7e-07	8.26e-05	SNORD46
ENSG00000212232	-1.57284	8.90101	28.4158	1.76e-07	8.26e-05	SNORD17
ENSG00000170323	1.78676	6.96277	27.4624	2.78e-07	0.000118516	FABP4
ENSG00000241556	-1.06825	6.22523	26.6415	4.12e-07	0.000161109
ENSG00000160868	-1.29277	5.83318	25.8828	5.94e-07	0.000214287	CYP3A4
ENSG00000226958	-1.3954	8.26824	25.7106	6.45e-07	0.000216211
ENSG00000094755	-1.31494	6.77483	24.9237	9.44e-07	0.000295169	GABRP
ENSG00000144057	1.17891	5.93681	24.5472	1.13e-06	0.000332097	ST6GAL2
ENSG00000133328	-0.862356	6.57851	23.6562	1.75e-06	0.00048178	PLAAT2
ENSG00000166819	1.50459	6.01149	22.9673	2.44e-06	0.00063652	PLIN1
ENSG00000211649	-1.32728	9.37891	22.0983	3.74e-06	0.000922212	IGLV7-46
ENSG00000125726	1.24171	6.55717	21.4424	5.15e-06	0.00120861	CD70
ENSG00000179388	-0.732134	6.61757	19.7813	1.17e-05	0.00261117	EGR3
ENSG00000219747	-0.596549	6.4915	19.1911	1.57e-05	0.0033395
ENSG00000130005	0.640905	6.33918	19.1778	1.78e-05	0.00362597	GAMT
ENSG00000242265	1.38087	6.1917	18.8057	1.9e-05	0.00370746	PEG10
ENSG00000169035	-1.15763	7.00225	17.9397	2.92e-05	0.00548051	KLK7
ENSG00000047457	-0.995046	5.94893	16.8412	5.06e-05	0.00913741	CP
ENSG00000135333	1.24881	5.79528	16.63	5.63e-05	0.00963484	EPHA7
ENSG00000099769	1.30289	6.27079	16.5187	5.96e-05	0.00963484	IGFALS
ENSG00000108352	-0.58006	8.9244	16.5537	5.85e-05	0.00963484	RAPGEFL1
ENSG00000160181	1.75296	9.32849	16.3841	6.37e-05	0.00964518	TFF2
ENSG00000142623	-0.837278	5.99263	16.4475	6.17e-05	0.00964518	PADI1
ENSG00000206838	-0.746228	6.83365	15.2871	0.000110967	0.0157741	SNORA5A
ENSG00000198835	0.92354	6.59988	15.3452	0.000107746	0.0157741	GJC2
ENSG00000187244	0.559694	7.71606	15.0784	0.000123361	0.0165338	BCAM
ENSG00000224858	-0.79299	6.47805	15.0909	0.000122582	0.0165338	RPL29P11
ENSG00000157064	0.931625	5.87771	15.0122	0.000127577	0.016624	NMNAT2
ENSG00000101210	0.952102	6.14961	14.6155	0.000156094	0.0197901	EEF1A2
ENSG00000101188	-0.9889	6.21587	14.4509	0.000169752	0.0209554	NTSR1
ENSG00000228078	0.995821	7.30871	14.3501	0.000178701	0.0214945	HLA-U
ENSG00000173110	0.822859	6.82123	14.0854	0.000204557	0.0239895	HSPA6
ENSG00000021826	-1.14854	6.73186	13.9383	0.000220526	0.0246306	CPS1
ENSG00000233532	-0.80982	6.52312	13.9646	0.000217578	0.0246306	LINC00460
ENSG00000196167	0.886408	6.24627	13.3886	0.000292269	0.0304674	COLCA1
ENSG00000167476	0.71839	6.8591	13.4082	0.000289336	0.0304674	JSRP1
ENSG00000139278	-0.647361	7.00606	13.446	0.000283785	0.0304674	GLIPR1
ENSG00000183578	0.522634	6.35731	14.1567	0.000307336	0.0308607	TNFAIP8L3
ENSG00000215182	1.32016	7.1292	13.2789	0.000309199	0.0308607	MUC5AC
ENSG00000230882	0.665157	6.21753	13.0962	0.000339656	0.0331943
ENSG00000106976	-0.496025	6.51099	17.1827	0.000364957	0.034939	DNM1
ENSG00000144820	-0.717047	6.73487	12.7691	0.000401961	0.037712	ADGRG7
ENSG00000141505	-0.643169	6.42823	12.7167	0.000412967	0.0379849	ASGR1
ENSG00000129993	0.767414	6.32128	12.6152	0.00043518	0.0392583	CBFA2T3
ENSG00000105427	0.575511	7.16351	12.5118	0.000459049	0.0406302	CNFN
ENSG00000227766	0.740679	8.13997	12.3903	0.00048878	0.0417454
ENSG00000185745	-0.619916	6.846	12.3877	0.000489447	0.0417454	IFIT1
ENSG00000064300	0.693315	5.98507	12.3324	0.000503646	0.0421893	NGFR
ENSG00000174885	-0.768398	6.10847	12.2026	0.000538636	0.0443288	NLRP6
